# Supplementary material for: Concept of the knowledge-based city logistics: Problems and solutions
Source: PLoS One. 2024 Jun 25;19(6):e0305563. doi: 10.1371/journal.pone.0305563 (PMC11198860; doi:10.1371/journal.pone.0305563)
Supplement: S1 Data — (XLSX) [file pone.0305563.s001.xlsx]

## Sheet: Data
	Evaluate the reasons for difficulties in knowledge acquisition in city logistics projects/activities									In which areas, among the urban logistics projects/activities you are familiar with, a knowledge-based approach was used.
	1	2	3	4	5	6				1	2	3	4	5	6
Expert	Evaluate the reasons for difficulties in knowledge acquisition in city logistics projects/activities [The necessary data are not gathered and stored]	Evaluate the reasons for difficulties in knowledge acquisition in city logistics projects/activities [Insufficient financial funds for data gathering]	Evaluate the reasons for difficulties in knowledge acquisition in city logistics projects/activities [Unfavourable legal regulations]	Evaluate the reasons for difficulties in knowledge acquisition in city logistics projects/activities [Lack of willingness to cooperate on the part of municipal authorities]	Evaluate the reasons for difficulties in knowledge acquisition in city logistics projects/activities [Reluctance of city users/retailers/ transport and logistics operators to share information ]	Evaluate the reasons for difficulties in knowledge acquisition in city logistics projects/activities [Results of other city logistics projects were difficult to reach]				Traffic data acquisition and management	Coordinating actions among city actors	Mapping the needs of stakeholders	Creating urban logistics strategy	New city infrastructure decisions (i.e. consolidation centres, loading bays)	Optimising operational decisions of city stakeholders
1	4	5	3	4	4	4			1	5	2	4	4	2	4
2	4	5	4	2	4	5			2	2	4	5	5	3	5
3	4	5	3	4	4	3			3	3	3	4	3	4	3
4	5	4	1	5	5	1			4	2	5	4	5	3	2
5	1	1	1	3	5	2			5	4	4	4	4	4	4
6	3	3	3	4	4	2			6	5	2	2	2	4	4
7	4	4	5	4	5	4			7	3	2	2	3	3	2
8	3	3	3	2	3	4			8	3	2	2	2	3	2
9	3	3	2	3	4	3			9	5	5	5	5	5	5
10	3	5	4	4	4	3			10	4	4	5	4	4	4
11	5	5	2	3	4	1			11	1	2	4	3	1	3
12	4	4	4	4	5	1			12	2	4	3	5	5	5
13	5	3	3	3	3	3			13	3	4	4	4	1	1
14	3	1	1	1	2	2			14	5	3	5	3	3	5
15	3	2	3	4	4	3			15	3	4	5	4	3	3
16	5	4	3	2	4	2			16	3	2	2	3	4	2
17	4	3	3	3	3	2			17	3	3	4	5	4	5
18	4	2	2	3	3	4			18	3	3	4	3	3	1
19	2	4	1	1	3	1			19	5	3	3	3	3	5
20	4	2	3	3	5	1			20	4	2	3	3	2	3
21	3	3	3	3	4	3			21	3	5	4	5	4	3
22	4	4	3	3	3	3			22	5	5	5	2	1	3
23	4	3	2	2	3	2			23	3	2	3	4	3	3
24	5	3	2	5	5	5			24	4	2	1	3	1	1
25	4	4	3	3	3	2			25	3	5	5	4	4	4
26	5	4	4	2	5	3			26	2	4	4	3	3	3
27	5	5	5	3	5	2			27	3	3	3	2	3	3
28	3	4	4	2	5	3			28	3	4	4	4	4	2
29	4	3	2	4	4	1			29	4	4	5	4	4	4
30	4	5	3	2	3	2			30	5	4	4	3	4	4
31	3	4	4	4	4	3			31	3	3	4	3	4	3
Average	3.77419	3.54839	2.87097	3.06452	3.93548	2.58065			Average	3.41935	3.35484	3.74194	3.54839	3.19355	3.25806
SD	0.940476	1.13133	1.06988	1.01395	0.839949	1.12949			SD	1.07085	1.06403	1.07667	0.944892	1.09011	1.21729
Median	4	4	3	3	4	3			Median	3	3	4	3	3	3
